# Supplementary material for: Maternal Diet Quality during Pregnancy and Allergic and Respiratory Multimorbidity Clusters in Children from the EDEN Mother–Child Cohort
Source: Nutrients. 2022 Dec 28;15(1):146. doi: 10.3390/nu15010146 (PMC9824220; doi:10.3390/nu15010146)
Supplement: Supplementary file 1 [file nutrients-15-00146-s001.zip]

Archive with 1 entries (1 files):
- nutrients-2079184-supplementary.pdf
